# Supplementary material for: Association Between Chrononutrition Patterns and Multidimensional Sleep Health
Source: Nutrients. 2024 Oct 31;16(21):3724. doi: 10.3390/nu16213724 (PMC11547175; doi:10.3390/nu16213724)
Supplement: Supplementary file 1 [file nutrients-16-03724-s001.zip]

Archive with 1 entries (1 files):
- nutrients-3213866-supplementary.pdf
